# Supplementary material for: Alterations of Cerebral Extracellular Vesicle microRNA Profiling Potentially Disrupts Brain Homeostasis Following Myocardial Infarction
Source: Biomolecules. 2026 May 26;16(6):776. doi: 10.3390/biom16060776 (PMC13297198; doi:10.3390/biom16060776)
Supplement: Supplementary file 1 [file biomolecules-16-00776-s001.zip]

Archive with 1 entries (1 files):
- biomolecules-4328489-supplementary.pdf
